# Supplementary material for: The ER membrane protein complex is required to ensure correct topology and stable expression of flavivirus polyproteins
Source: eLife. 2019 Sep 13;8:e48469. doi: 10.7554/eLife.48469 (PMC6756788; doi:10.7554/eLife.48469)
Supplement: Figure 5—source data 1. — A minimum variant frequency cutoff of 80% was used. [file elife-48469-fig5-data1.xlsx]

## Sheet: WT vs EMC adapted DENV - min 80
Virus isolate	Position	nt change	Coverage	Polymorphism Type	Variant Frequency	Reference Frequency	aa change
EMC adapted DENV #3	226	T -> C	9754	SNP (transition)	0.998	0.001	synonymous
EMC adapted DENV #1	725	T -> C	5653	SNP (transition)	0.997	0.001	Val->Ala
EMC adapted DENV #1	1531	C -> T	3686	SNP (transition)	0.984	0.008	synonymous
EMC adapted DENV #2	1531	C -> T	9399	SNP (transition)	0.999	0.001	synonymous
EMC adapted DENV #3	1531	C -> T	14698	SNP (transition)	0.995	0.002	synonymous
EMC adapted DENV #1	1818	C -> A	3366	SNP (transversion)	0.99	0.002	synonymous
EMC adapted DENV #3	4018	C -> T	16149	SNP (transition)	0.945	0.055	synonymous
EMC adapted DENV #2	5493	A -> G	10626	SNP (transition)	0.99	0.005	synonymous
EMC adapted DENV #1	6665	A -> G	3172	SNP (transition)	0.997	0.001	Tyr->Cys
EMC adapted DENV #2	6665	A -> G	8932	SNP (transition)	0.994	0.005	Tyr->Cys
EMC adapted DENV #3	6665	A -> G	13319	SNP (transition)	0.995	0.002	Tyr->Cys
EMC adapted DENV #1	7558	A -> T	4205	SNP (transversion)	0.984	0.004	Asn->Tyr
EMC adapted DENV #2	7558	A -> T	10497	SNP (transversion)	0.994	0.001	Asn->Tyr
EMC adapted DENV #3	7558	A -> T	16401	SNP (transversion)	0.99	0.0004	Asn->Tyr
EMC adapted DENV #3	7581	C -> T	16867	SNP (transition)	0.942	0.057	synonymous
EMC adapted DENV #3	8546	G -> A	15538	SNP (transition)	0.948	0.051	Arg->Lys
